# Supplementary material for: Super-Long SERS Active Single Silver Nanowires for Molecular Imaging in 2D and 3D Cell Culture Models
Source: Biosensors (Basel). 2022 Oct 15;12(10):875. doi: 10.3390/bios12100875 (PMC9599576; doi:10.3390/bios12100875)
Supplement: Supplementary file 1 [file biosensors-12-00875-s001.zip]

Archive with 3 entries (3 files):
- biosensors-1957322-supplementary.pdf
- Movie S1.mp4
- Movie S2.mp4
